# Supplementary material for: Integrative Bioinformatics and Machine Learning Identify Novel Diagnostic Biomarkers and Molecular Mechanisms in Sjögren’s Syndrome
Source: Int J Genomics. 2026 Jan 16;2026:5044551. doi: 10.1155/ijog/5044551 (PMC12811409; doi:10.1155/ijog/5044551)
Supplement: Supplementary file 1 — Supporting Information 1 Table S1: Classification performance under the unified threshold. [file IJOG-2026-5044551-s002.xlsx]

## Sheet: Table S1
Table S1. Classification Performance under the Unified Threshold
Dataset	Sample Size	Sensitivity (%)	Specificity (%)	Accuracy (%)	Balanced Accuracy (%)
discovery cohort	153	92	100	94.1	96
internal validation cohort	67	77.5	83.3	79	80.4
GSE51092	222	69	84.4	71.2	76.7
Overall Validation Set	289	70.7	84	73	77.4
