# Supplementary material for: Integrative Bioinformatics and Machine Learning Identify Novel Diagnostic Biomarkers and Molecular Mechanisms in Sjögren’s Syndrome
Source: Int J Genomics. 2026 Jan 16;2026:5044551. doi: 10.1155/ijog/5044551 (PMC12811409; doi:10.1155/ijog/5044551)
Supplement: Supplementary file 2 — Supporting Information 2 Table S2: Correlation analysis between 12 diagnostic biomarkers and immune subsets in Sjögren’s syndrome (p.val < 0.05). [file IJOG-2026-5044551-s001.xlsx]

## Sheet: Table S2
Table S2. Correlations between Key Genes and Immune Cells
Gene	Cell	cor	pvalue
CXCL10	B cells memory	-0.3099	6.32118e-05
EPSTI1	B cells memory	-0.157577	0.0458968
IFI44	B cells memory	-0.213269	0.00660134
IFIH1	B cells memory	-0.194504	0.0134204
PARP9	B cells memory	-0.158771	0.0442559
TNFSF10	B cells memory	-0.226612	0.00384405
CXCL10	B cells naive	0.238949	0.00226837
EPSTI1	B cells naive	0.258924	0.000911444
IFI44	B cells naive	0.289997	0.000190348
IFI44L	B cells naive	0.266736	0.000625504
IFIH1	B cells naive	0.251804	0.00127199
IFIT2	B cells naive	0.196185	0.0126239
LAP3	B cells naive	0.221007	0.00484238
OAS1	B cells naive	0.21668	0.0057657
PARP9	B cells naive	0.177187	0.0245405
PARP12	B cells naive	0.271434	0.000496019
CXCL10	Dendritic cells activated	0.483021	8.61862e-11
EPSTI1	Dendritic cells activated	0.598825	4.85067e-17
GBP5	Dendritic cells activated	0.433569	9.18365e-09
IFI44	Dendritic cells activated	0.553094	2.7813e-14
IFI44L	Dendritic cells activated	0.54193	1.13652e-13
IFIH1	Dendritic cells activated	0.583609	4.48495e-16
IFIT2	Dendritic cells activated	0.588161	2.33366e-16
LAP3	Dendritic cells activated	0.484289	7.56953e-11
OAS1	Dendritic cells activated	0.540679	1.32642e-13
PARP9	Dendritic cells activated	0.621344	1.4406e-18
PARP12	Dendritic cells activated	0.561642	9.13197e-15
TNFSF10	Dendritic cells activated	0.500531	1.36869e-11
CXCL10	Macrophages M0	-0.416908	3.76933e-08
EPSTI1	Macrophages M0	-0.208966	0.00780819
GBP5	Macrophages M0	-0.157329	0.0462439
IFI44	Macrophages M0	-0.313497	5.13502e-05
IFI44L	Macrophages M0	-0.242972	0.00189883
IFIH1	Macrophages M0	-0.256698	0.00101257
IFIT2	Macrophages M0	-0.242091	0.00197471
PARP9	Macrophages M0	-0.219421	0.00516413
PARP12	Macrophages M0	-0.205563	0.00889741
TNFSF10	Macrophages M0	-0.265641	0.000659857
CXCL10	Macrophages M1	0.225664	0.00399869
EPSTI1	Macrophages M1	0.173775	0.0274841
GBP5	Macrophages M1	0.206212	0.00867958
IFI44	Macrophages M1	0.156482	0.047447
IFI44L	Macrophages M1	0.165536	0.0358565
IFIH1	Macrophages M1	0.175187	0.0262312
IFIT2	Macrophages M1	0.179543	0.0226704
LAP3	Macrophages M1	0.161376	0.0408446
OAS1	Macrophages M1	0.167269	0.0339358
PARP9	Macrophages M1	0.252361	0.00123967
PARP12	Macrophages M1	0.188217	0.0168021
TNFSF10	Macrophages M1	0.186735	0.0176997
CXCL10	Macrophages M2	0.181024	0.0215584
IFI44	Macrophages M2	0.186631	0.0177644
LAP3	Macrophages M2	0.156065	0.0480487
CXCL10	Monocytes	0.261146	0.000850975
TNFSF10	Monocytes	0.22094	0.00485566
CXCL10	Neutrophils	-0.165174	0.036372
IFIT2	Neutrophils	0.21103	0.00720664
OAS1	Neutrophils	0.155949	0.0482168
PARP9	Neutrophils	0.25287	0.00121081
TNFSF10	Neutrophils	0.199199	0.0112996
CXCL10	NK cells activated	0.166533	0.0347405
EPSTI1	NK cells resting	-0.231733	0.00309825
IFI44	NK cells resting	-0.235911	0.00258945
IFI44L	NK cells resting	-0.21297	0.00667932
IFIH1	NK cells resting	-0.272477	0.000470856
IFIT2	NK cells resting	-0.285158	0.000245905
LAP3	NK cells resting	-0.16524	0.0362964
OAS1	NK cells resting	-0.226317	0.00389167
PARP9	NK cells resting	-0.262962	0.000751345
PARP12	NK cells resting	-0.216622	0.00577908
TNFSF10	NK cells resting	-0.180332	0.0220719
EPSTI1	T cells CD4 memory activated	0.198962	0.0113991
GBP5	T cells CD4 memory activated	0.274628	0.000422647
IFI44	T cells CD4 memory activated	0.208279	0.00801806
IFI44L	T cells CD4 memory activated	0.172414	0.0287393
IFIH1	T cells CD4 memory activated	0.270636	0.000516099
IFIT2	T cells CD4 memory activated	0.229167	0.00345379
PARP9	T cells CD4 memory activated	0.249329	0.00142514
OAS1	T cells CD4 memory resting	-0.158115	0.045152
CXCL10	T cells CD4 naive	-0.211466	0.00708498
GBP5	T cells CD4 naive	-0.231	0.00319632
CXCL10	T cells gamma delta	0.325141	2.57233e-05
GBP5	T cells gamma delta	0.169268	0.0318293
IFI44	T cells gamma delta	0.180265	0.022122
PARP12	T cells gamma delta	0.167044	0.0341796
TNFSF10	T cells gamma delta	0.326073	2.43086e-05
CXCL10	T cells regulatory (Tregs)	-0.411265	5.97811e-08
TNFSF10	T cells regulatory (Tregs)	-0.426076	1.74957e-08
