# Supplementary material for: Integrative Bioinformatics and Machine Learning Identify Novel Diagnostic Biomarkers and Molecular Mechanisms in Sjögren’s Syndrome
Source: Int J Genomics. 2026 Jan 16;2026:5044551. doi: 10.1155/ijog/5044551 (PMC12811409; doi:10.1155/ijog/5044551)
Supplement: Supplementary file 3 — Supporting Information 3 Table S3: Significant genes Top 20. [file IJOG-2026-5044551-s003.xlsx]

## Sheet: EPSTI1
gene	distance	Z	p_value_estimated	network_distance	composite_score
PLEKHO1	4.31023e-17	-3.41109	0.000647033	0.180021	2.79702
PPIA	4.68029e-13	3.16608	0.0015451	0.118817	2.78989
UBE2J1	9.64773e-17	-2.92832	0.00340802	0.072178	2.71696
DUSP1	1.10987e-16	-2.84285	0.00447122	0.107658	2.5368
NME2	2.01487e-13	2.46916	0.013543	0.0208222	2.41775
GAPDH	2.00694e-13	2.46595	0.0136649	0.0818792	2.26404
H2AFY	2.41729e-16	-2.35962	0.0182938	0.0624389	2.21228
TXNDC11	1.67451e-13	2.31913	0.0203881	0.0712292	2.15394
PPIB	2.74327e-13	2.72175	0.00649372	0.290282	1.93168
HLA-DMB	1.2917e-13	2.11043	0.0348213	0.0891299	1.92233
AFF3	1.89337e-16	-2.51281	0.0119772	0.239283	1.91154
SSR4	3.75585e-16	-2.07964	0.0375587	0.0901346	1.89219
MAPKAPK3	6.04819e-17	-3.20991	0.00132776	0.42536	1.84454
FBP1	1.71791e-16	-2.57341	0.0100703	0.301635	1.79718
SGK1	4.47414e-16	-1.96715	0.0491664	0.117128	1.73674
SYK	2.29131e-16	-2.3933	0.0166974	0.293087	1.69186
COMT	3.10787e-16	-2.20054	0.0277689	0.272437	1.60103
CISH	1.17937e-13	2.03777	0.0415729	0.300136	1.42616
OAZ1	3.5492e-13	2.93486	0.00333701	0.539541	1.35138
ARPC1B	4.1634e-16	-2.01351	0.0440612	0.367805	1.27293

## Sheet: IFIH1
gene	distance	Z	p_value_estimated	network_distance	composite_score
PPIA	7.52983e-15	3.54737	0.000389098	0.847233	0.54192
DDIT3	2.38771e-18	-2.53432	0.0112666	0.79562	0.517964
LTB	4.77469e-15	3.11649	0.00183015	0.84829	0.472802
CCR7	4.44098e-15	3.04908	0.00229543	0.861804	0.421372
H2AFZ	3.52366e-15	2.83582	0.00457084	0.855028	0.411113
SEL1L3	1.81122e-15	2.23921	0.0251424	0.824303	0.393422
HLA-DPB1	1.68009e-15	2.17337	0.0297522	0.822745	0.385242
CRIP1	2.74284e-18	-2.45329	0.0141555	0.844651	0.381117
TUBA1B	2.62073e-15	2.56737	0.0102473	0.8528	0.377917
MAT2A	1.33271e-15	1.97237	0.0485674	0.808993	0.376737
FXYD7	5.42735e-18	-2.04418	0.0409359	0.817426	0.373214
RPS3A	1.57017e-15	2.11436	0.0344847	0.8239	0.372338
H2AFV	1.98424e-15	2.31955	0.0203653	0.851591	0.344241
TRAC	1.38018e-15	2.00256	0.0452249	0.830908	0.338616
PHF19	1.64032e-15	2.15245	0.0313618	0.845832	0.33184
KPNA2	5.62533e-18	-2.02222	0.0431539	0.837829	0.327945
ANP32E	5.29375e-18	-2.05943	0.0394534	0.841646	0.326118
TXNDC17	4.16537e-18	-2.20489	0.0274621	0.856166	0.317138
LEF1	1.51268e-15	2.08193	0.0373489	0.848	0.316454
IL7R	1.32444e-15	1.96701	0.0491819	0.8494	0.296231

## Sheet: CXCL10
gene	distance	Z	p_value_estimated	network_distance	composite_score
PFN1	8.62366e-15	3.67803	0.000235039	1	0
PPIA	7.52983e-15	3.54737	0.000389098	1	0
LTB	4.77469e-15	3.11649	0.00183015	1	0
CCR7	4.44098e-15	3.04908	0.00229543	1	0
H2AFZ	3.52366e-15	2.83582	0.00457084	1	0
PDIA6	3.49643e-15	2.82872	0.00467347	1	0
CALR	3.27666e-15	2.76946	0.00561494	1	0
BRI3	2.63463e-15	2.57212	0.0101077	1	0
TUBA1B	2.62073e-15	2.56737	0.0102473	1	0
LAT2	2.35759e-15	2.47261	0.0134129	1	0
PAK1	2.20385e-15	2.41255	0.0158414	1	0
CFL1	2.01955e-15	2.33514	0.0195363	1	0
H2AFV	1.98424e-15	2.31955	0.0203653	1	0
LILRB3	1.91481e-15	2.28813	0.0221299	1	0
HLA-DMB	1.85996e-15	2.26254	0.0236638	1	0
SEL1L3	1.81122e-15	2.23921	0.0251424	1	0
HOPX	1.8041e-15	2.23575	0.0253679	1	0
HLA-DPB1	1.68009e-15	2.17337	0.0297522	1	0
KLRC1	1.65169e-15	2.15848	0.0308906	1	0
PHF19	1.64032e-15	2.15245	0.0313618	1	0

## Sheet: TNFSF10
gene	distance	Z	p_value_estimated	network_distance	composite_score
BRI3	2.63463e-15	2.57212	0.0101077	0.0440313	2.45887
PAK1	2.20385e-15	2.41255	0.0158414	0.0239165	2.35485
LILRB3	1.91481e-15	2.28813	0.0221299	0.0429113	2.18994
MPP1	1.49111e-15	2.06947	0.0385023	0.0130747	2.04241
HLA-DMB	1.85996e-15	2.26254	0.0236638	0.430197	1.28921
LAT2	2.35759e-15	2.47261	0.0134129	0.604897	0.976936
PFN1	8.62366e-15	3.67803	0.000235039	0.7413	0.951507
HLA-DPB1	1.68009e-15	2.17337	0.0297522	0.574622	0.924505
PPIA	7.52983e-15	3.54737	0.000389098	0.741711	0.916248
H2AFZ	3.52366e-15	2.83582	0.00457084	0.730249	0.764965
CFL1	2.01955e-15	2.33514	0.0195363	0.7045	0.690033
TXNDC17	4.16537e-18	-2.20489	0.0274621	0.690823	0.6817
TUBA1B	2.62073e-15	2.56737	0.0102473	0.735067	0.680182
PDIA6	3.49643e-15	2.82872	0.00467347	0.771437	0.646542
CALR	3.27666e-15	2.76946	0.00561494	0.77551	0.621715
H2AFV	1.98424e-15	2.31955	0.0203653	0.74527	0.590858
PHF19	1.64032e-15	2.15245	0.0313618	0.729765	0.581667
CRIP1	2.74284e-18	-2.45329	0.0141555	0.774997	0.551998
HNRNPAB	5.97493e-18	-1.98515	0.0471277	0.726638	0.542666
TUBB	1.50709e-15	2.07871	0.0376436	0.745187	0.529684

## Sheet: GBP5
gene	distance	Z	p_value_estimated	network_distance	composite_score
PFN1	8.62366e-15	3.67803	0.000235039	0.0796818	3.38496
CALR	3.27666e-15	2.76946	0.00561494	0.147627	2.36061
LAT2	2.35759e-15	2.47261	0.0134129	0.115314	2.18749
HOPX	1.8041e-15	2.23575	0.0253679	0.0639151	2.09286
PDIA6	3.49643e-15	2.82872	0.00467347	0.265705	2.07711
CFL1	2.01955e-15	2.33514	0.0195363	0.162229	1.95631
KLRC1	1.65169e-15	2.15848	0.0308906	0.0968145	1.94951
PRF1	1.3366e-15	1.97489	0.0482812	0.0889027	1.79931
PPIA	7.52983e-15	3.54737	0.000389098	0.553698	1.5832
H2AFZ	3.52366e-15	2.83582	0.00457084	0.50943	1.39117
TUBA1B	2.62073e-15	2.56737	0.0102473	0.522201	1.22669
HNRNPAB	5.97493e-18	-1.98515	0.0471277	0.437463	1.11672
H2AFV	1.98424e-15	2.31955	0.0203653	0.526925	1.09732
TXNDC17	4.16537e-18	-2.20489	0.0274621	0.509835	1.08076
TUBB	1.50709e-15	2.07871	0.0376436	0.482936	1.07483
CRIP1	2.74284e-18	-2.45329	0.0141555	0.574021	1.04505
PHF19	1.64032e-15	2.15245	0.0313618	0.570974	0.923457
ANP32E	5.29375e-18	-2.05943	0.0394534	0.595901	0.832211
KPNA2	5.62533e-18	-2.02222	0.0431539	0.625324	0.757676
TRAC	1.38018e-15	2.00256	0.0452249	0.677387	0.646051

## Sheet: PARP9
gene	distance	Z	p_value_estimated	network_distance	composite_score
PFN1	8.62366e-15	3.67803	0.000235039	0.29474	2.59397
LAT2	2.35759e-15	2.47261	0.0134129	0.0645943	2.3129
HOPX	1.8041e-15	2.23575	0.0253679	0.0227759	2.18483
KLRC1	1.65169e-15	2.15848	0.0308906	0.0157846	2.12441
PRF1	1.3366e-15	1.97489	0.0482812	0.0281344	1.91932
CALR	3.27666e-15	2.76946	0.00561494	0.417094	1.61433
CFL1	2.01955e-15	2.33514	0.0195363	0.431736	1.32697
PDIA6	3.49643e-15	2.82872	0.00467347	0.587433	1.16704
HNRNPAB	5.97493e-18	-1.98515	0.0471277	0.797281	0.402428
H2AFZ	3.52366e-15	2.83582	0.00457084	0.878199	0.345406
TUBB	1.50709e-15	2.07871	0.0376436	0.851686	0.308303
TUBA1B	2.62073e-15	2.56737	0.0102473	0.892875	0.275031
TXNDC17	4.16537e-18	-2.20489	0.0274621	0.877373	0.270379
PPIA	7.52983e-15	3.54737	0.000389098	0.926799	0.259671
H2AFV	1.98424e-15	2.31955	0.0203653	0.89883	0.234669
CRIP1	2.74284e-18	-2.45329	0.0141555	0.955272	0.109731
PHF19	1.64032e-15	2.15245	0.0313618	0.949196	0.109354
BRI3	2.63463e-15	2.57212	0.0101077	0.972871	0.0697787
MPP1	1.49111e-15	2.06947	0.0385023	0.968281	0.065641
ANP32E	5.29375e-18	-2.05943	0.0394534	0.977831	0.0456548

## Sheet: IFI44
gene	distance	Z	p_value_estimated	network_distance	composite_score
BRI3	2.63463e-15	2.57212	0.0101077	0.0923074	2.3347
PAK1	2.20385e-15	2.41255	0.0158414	0.0900465	2.19531
LILRB3	1.91481e-15	2.28813	0.0221299	0.0920738	2.07745
MPP1	1.49111e-15	2.06947	0.0385023	0.161338	1.73558
HLA-DMB	1.85996e-15	2.26254	0.0236638	0.461757	1.2178
LAT2	2.35759e-15	2.47261	0.0134129	0.706157	0.726561
HLA-DPB1	1.68009e-15	2.17337	0.0297522	0.677327	0.701289
PFN1	8.62366e-15	3.67803	0.000235039	0.963288	0.135029
CFL1	2.01955e-15	2.33514	0.0195363	0.947952	0.121539
TXNDC17	4.16537e-18	-2.20489	0.0274621	0.950032	0.110174
H2AFZ	3.52366e-15	2.83582	0.00457084	0.987035	0.0367658
PHF19	1.64032e-15	2.15245	0.0313618	0.984409	0.0335598
HNRNPAB	5.97493e-18	-1.98515	0.0471277	0.98641	0.0269791
TUBA1B	2.62073e-15	2.56737	0.0102473	0.991002	0.0231019
KPNA2	5.62533e-18	-2.02222	0.0431539	0.989663	0.0209027
PPIA	7.52983e-15	3.54737	0.000389098	0.995161	0.0171657
GNG11	5.44974e-18	-2.04166	0.0411856	1	0
FXYD7	5.42735e-18	-2.04418	0.0409359	1	0
PF4	1.77289e-18	-2.70596	0.0068108	1	0
H2AFV	1.98424e-15	2.31955	0.0203653	1.00045	-0.0010402

## Sheet: LAP3
gene	distance	Z	p_value_estimated	network_distance	composite_score
PPIA	7.52983e-15	3.54737	0.000389098	0.0208246	3.4735
H2AFZ	3.52366e-15	2.83582	0.00457084	0.0168652	2.78799
PFN1	8.62366e-15	3.67803	0.000235039	0.267948	2.69251
PDIA6	3.49643e-15	2.82872	0.00467347	0.0855869	2.58662
TUBA1B	2.62073e-15	2.56737	0.0102473	0.0170528	2.52359
CRIP1	2.74284e-18	-2.45329	0.0141555	0.0192966	2.40595
CALR	3.27666e-15	2.76946	0.00561494	0.171022	2.29582
H2AFV	1.98424e-15	2.31955	0.0203653	0.0187502	2.27606
TXNDC17	4.16537e-18	-2.20489	0.0274621	0.00916291	2.18468
PHF19	1.64032e-15	2.15245	0.0313618	0.0112887	2.12815
SEL1L3	1.81122e-15	2.23921	0.0251424	0.0744032	2.0726
DDIT3	2.38771e-18	-2.53432	0.0112666	0.188328	2.05703
TUBB	1.50709e-15	2.07871	0.0376436	0.0215737	2.03387
ANP32E	5.29375e-18	-2.05943	0.0394534	0.016796	2.02484
KPNA2	5.62533e-18	-2.02222	0.0431539	0.0158394	1.99019
CFL1	2.01955e-15	2.33514	0.0195363	0.156235	1.97031
TRAC	1.38018e-15	2.00256	0.0452249	0.0290199	1.94444
HNRNPAB	5.97493e-18	-1.98515	0.0471277	0.0208996	1.94366
MAT2A	1.33271e-15	1.97237	0.0485674	0.0902056	1.79445
HLA-DPB1	1.68009e-15	2.17337	0.0297522	0.471909	1.14774

## Sheet: IFIT2
gene	distance	Z	p_value_estimated	network_distance	composite_score
PFN1	8.62366e-15	3.67803	0.000235039	1	0
PPIA	7.52983e-15	3.54737	0.000389098	1	0
LTB	4.77469e-15	3.11649	0.00183015	1	0
CCR7	4.44098e-15	3.04908	0.00229543	1	0
H2AFZ	3.52366e-15	2.83582	0.00457084	1	0
PDIA6	3.49643e-15	2.82872	0.00467347	1	0
CALR	3.27666e-15	2.76946	0.00561494	1	0
BRI3	2.63463e-15	2.57212	0.0101077	1	0
TUBA1B	2.62073e-15	2.56737	0.0102473	1	0
LAT2	2.35759e-15	2.47261	0.0134129	1	0
PAK1	2.20385e-15	2.41255	0.0158414	1	0
CFL1	2.01955e-15	2.33514	0.0195363	1	0
H2AFV	1.98424e-15	2.31955	0.0203653	1	0
LILRB3	1.91481e-15	2.28813	0.0221299	1	0
HLA-DMB	1.85996e-15	2.26254	0.0236638	1	0
SEL1L3	1.81122e-15	2.23921	0.0251424	1	0
HOPX	1.8041e-15	2.23575	0.0253679	1	0
HLA-DPB1	1.68009e-15	2.17337	0.0297522	1	0
KLRC1	1.65169e-15	2.15848	0.0308906	1	0
PHF19	1.64032e-15	2.15245	0.0313618	1	0

## Sheet: IFI44L
gene	distance	Z	p_value_estimated	network_distance	composite_score
LTB	4.77469e-15	3.11649	0.00183015	0.0169351	3.06372
CCR7	4.44098e-15	3.04908	0.00229543	0.0162144	2.99964
LEF1	1.51268e-15	2.08193	0.0373489	0.0157904	2.04906
RPS3A	1.57017e-15	2.11436	0.0344847	0.0408271	2.02803
IL7R	1.32444e-15	1.96701	0.0491819	0.0167688	1.93403
HLA-DMB	1.85996e-15	2.26254	0.0236638	0.155639	1.9104
HLA-DPB1	1.68009e-15	2.17337	0.0297522	0.134832	1.88033
FXYD7	5.42735e-18	-2.04418	0.0409359	0.163325	1.71031
DDIT3	2.38771e-18	-2.53432	0.0112666	0.435473	1.43069
MAT2A	1.33271e-15	1.97237	0.0485674	0.55367	0.880328
SEL1L3	1.81122e-15	2.23921	0.0251424	0.717999	0.63146
TRAC	1.38018e-15	2.00256	0.0452249	0.773568	0.453442
KPNA2	5.62533e-18	-2.02222	0.0431539	0.826711	0.350429
PPIA	7.52983e-15	3.54737	0.000389098	0.909502	0.32103
ANP32E	5.29375e-18	-2.05943	0.0394534	0.8589	0.290584
CRIP1	2.74284e-18	-2.45329	0.0141555	0.883433	0.285973
PAK1	2.20385e-15	2.41255	0.0158414	0.884853	0.277799
PHF19	1.64032e-15	2.15245	0.0313618	0.885137	0.247236
MPP1	1.49111e-15	2.06947	0.0385023	0.881451	0.245334
LILRB3	1.91481e-15	2.28813	0.0221299	0.922314	0.177756

[truncated: 2 more sheets: PARP12, OAS1]
